# Supplementary material for: Selection for complex traits leaves little or no classic signatures of selection
Source: BMC Genomics. 2014 Mar 28;15(1):246. doi: 10.1186/1471-2164-15-246 (PMC3986643; doi:10.1186/1471-2164-15-246)
Supplement: Supplementary file 1 — Additional file 1: This file contains the estimated haplotype homozygosity ( HAPH ) , the integrated haplotype score ( |iHS| ) and pairwise breed comparisons for Wright’s measure of population differentiation ( F ST ) at all 250 kb windows. The data columns are defined in Additional file 3. The file is compressed with gzip. (ZIP 16 MB) [file 12864_2014_5904_MOESM1_ESM.zip]

Archive with 1 entries (1 files):
- 1199461934117543_add1.gz
