# Supplementary material for: Selection for complex traits leaves little or no classic signatures of selection
Source: BMC Genomics. 2014 Mar 28;15(1):246. doi: 10.1186/1471-2164-15-246 (PMC3986643; doi:10.1186/1471-2164-15-246)
Supplement: Supplementary file 2 — Additional file 2: This file contains the column headers for Additional file 1 . (TXT 1 KB) [file 12864_2014_5904_MOESM2_ESM.txt]

The following describes the information in each column of
AdditionalFile1.txt

1 window number
2 chromosome
3 window mid-point
4 number of 30SNP haplotypes, dairy
5 HapH Holstein (Hol)
6 HapH Jersey (Jer)
7 number of 30SNP haplotypes, beef
8 HapH Angus (AA)
9 HapH Charolais (CC)
10 HapH Hereford (HH)
11 HapH Limousin (LL)
12 HapH Murray Grey (MG)
13 HapH Shorthorn (SS)
14 number of snps for fst
15 fst Jer_Hol
16 fst AA_Hol
17 fst AA_Jer
18 fst CC_Hol
19 fst CC_Jer
20 fst CC_AA
21 fst HH_Hol
22 fst HH_Jer
23 fst HH_AA
24 fst HH_CC
25 fst LL_Hol
26 fst LL_Jer
27 fst LL_AA
28 fst LL_CC
29 fst LL_HH
30 fst MG_Hol
31 fst MG_Jer
32 fst MG_AA
33 fst MG_CC
34 fst MG_HH
35 fst MG_LL
36 fst SS_Hol
37 fst SS_Jer
38 fst SS_AA
39 fst SS_CC
40 fst SS_HH
41 fst SS_LL
42 fst SS_MG
43 fst dairy_vs_beef
44 iHS number Snp, dairy
45 iHS Hol
46 iHS Jer
47 iHS number Snp, beef
48 iHS AA
49 iHS CC
50 iHS HH
51 iHS LL
52 iHS MG
53 iHS SS
54 number of genes
55 gene Ensbtag
56 gene Name
